# Supplementary material for: Mucosal Eosinophil Abundance in Non-Inflamed Colonic Tissue Is Associated with Response to Vedolizumab Induction Therapy in Inflammatory Bowel Disease
Source: J Clin Med. 2022 Jul 16;11(14):4141. doi: 10.3390/jcm11144141 (PMC9318498; doi:10.3390/jcm11144141)
Supplement: Supplementary file 1 [file jcm-11-04141-s001.zip]

Archive with 1 entries (1 files):
- jcm-1787260-supplementary.pdf
